# Supplementary material for: Cryptosporidium spp. Infections in Combination with Other Enteric Pathogens in the Global Calf Population
Source: Animals (Basel). 2021 Jun 15;11(6):1786. doi: 10.3390/ani11061786 (PMC8232747; doi:10.3390/ani11061786)
Supplement: Supplementary file 1 [file animals-11-01786-s001.zip]

Archive with 1 entries (1 files):
- animals-1227098-supplementary.pdf
